# Supplementary material for: Downregulation of the Unfolded Protein Response Links Metformin Treatment to Good Clinical Outcomes in Colorectal Cancer Patients
Source: Curr Oncol. 2025 Feb 27;32(3):138. doi: 10.3390/curroncol32030138 (PMC11941617; doi:10.3390/curroncol32030138)
Supplement: Supplementary file 1 [file curroncol-32-00138-s001.zip]

Archive with 1 entries (1 files):
- curroncol-3463182-supplementary.pdf
